# Supplementary material for: Cosexuality Reduces Pollen Production and Fitness in Cannabis sativa L
Source: Plants (Basel). 2023 Oct 31;12(21):3731. doi: 10.3390/plants12213731 (PMC10648298; doi:10.3390/plants12213731)
Supplement: Supplementary file 1 [file plants-12-03731-s001.zip]

Archive with 1 entries (1 files):
- plants-2685207-supplementary.xlsx
