# Supplementary material for: Cosexuality Reduces Pollen Production and Fitness in Cannabis sativa L
Source: Plants (Basel). 2023 Oct 31;12(21):3731. doi: 10.3390/plants12213731 (PMC10648298; doi:10.3390/plants12213731)
Supplement: Supplementary file 1 [file plants-12-03731-s001.zip › plants-2685207-supplementary.xlsx]

## Sheet: Pollen Abundance 1
Plant ID	Sex	Absorbance			Legend
H-01	Drought induced cosexual	1.395			PlantID	A unique tag assigned to each plant during the experiment
H-02	Drought induced cosexual	NA			FlowerID	A unique tag assigned to each flower during the experiment (when relevant)
H-03	Chemically induced cosexual	1.049			Sex	The route to masculinity
H-04	Chemically induced cosexual	0.965			Absorbance	The light spectrometer reading taken during analysis
H-05	Chemically induced cosexual	NA			# Non-aborted	The number of pollen grains that stained pink using the modified Alexander stain
H-06	Chemically induced cosexual	1.062			# Aborted	The number of pollen grains that stained blue using the modified Alexander stain
H-07	Chemically induced cosexual	0.957			Sum	The sum of the above two values
H-08	Chemically induced cosexual	0.941			Non-aborted %	The relative proportion of pollen grains that stained pink
H-09	Chemically induced cosexual	0.604			# Viable	The number of pollen grains that germinated in vitro
H-10	Chemically induced cosexual	1.272			# Non-Viable	The number of pollen grains that did not germinate in vitro
H-11	Chemically induced cosexual	0.845			Sum	The sum of the above two values
H-12	Chemically induced cosexual	1.631			Viability %	The relative proportion of pollen grains that germinated in vitro
H-13	Chemically induced cosexual	1.284
H-14	Chemically induced cosexual	NA
H-15	Drought induced cosexual	1.036
H-16	Drought induced cosexual	NA
H-17	Drought induced cosexual	0.783
H-18	Drought induced cosexual	1.498
H-19	Drought induced cosexual	0.702
M-01	Unisexual male	NA
M-02	Unisexual male	2.1
M-03	Unisexual male	2.304
M-04	Unisexual male	NA
M-05	Unisexual male	2.365
M-06	Unisexual male	2.071
M-07	Unisexual male	2.019
M-08	Unisexual male	2.157
M-09	Unisexual male	2.641
M-10	Unisexual male	2.18
M-11	Unisexual male	NA
M-12	Unisexual male	2.572
M-13	Unisexual male	2.083
M-14	Unisexual male	2.75
M-15	Unisexual male	NA
M-16	Unisexual male	2.88
M-17	Unisexual male	2.489
M-18	Unisexual male	2.15
M-19	Unisexual male	2.721
M-20	Unisexual male	2.807

## Sheet: Pollen Abundance 2
Flower ID	Plant ID	Sex	Absorbance
A1	M-11	Unisexual male	0.911
A2	M-11	Unisexual male	0.808
A3	M-11	Unisexual male	0.974
B1	M-01	Unisexual male	0.83
B2	M-01	Unisexual male	1.02
B3	M-01	Unisexual male	0.838
C1	H-16	Drought induced cosexual	0.975
C2	H-16	Drought induced cosexual	0.866
C3	H-16	Drought induced cosexual	1.094
D1	M-04	Unisexual male	0.891
D2	M-04	Unisexual male	0.754
D3	M-04	Unisexual male	0.862
E1	H-02	Drought induced cosexual	0.993
E2	H-02	Drought induced cosexual	0.968
E3	H-02	Drought induced cosexual	0.872
F1	M-15	Unisexual male	0.915
F2	M-15	Unisexual male	0.944
F3	M-15	Unisexual male	1.076
G1	H-05	Chemically induced cosexual	0.926
G2	H-05	Chemically induced cosexual	0.853
G3	H-05	Chemically induced cosexual	0.979
H1	H-14	Chemically induced cosexual	0.807
H2	H-14	Chemically induced cosexual	0.914
H3	H-14	Chemically induced cosexual	1.052

## Sheet: Pollen Fitness
Plant ID	Sex	# Non-aborted	# Aborted	Sum	Non-aborted %	# Viable	# Non-Viable	Sum	Viability %
H-01	Drought induced cosexual	2530	214	2744	92.2012	1882	2974	4856	38.7562
H-02	Drought induced cosexual	3190	402	3592	88.8085	1375	2406	3781	36.366
H-03	Chemically induced cosexual	2791	305	3096	90.1486	1026	3855	4881	21.0203
H-04	Chemically induced cosexual	3906	712	4618	84.5821	597	2144	2741	21.7804
H-05	Chemically induced cosexual	3297	402	3699	89.1322	1142	3290	4432	25.7672
H-06	Chemically induced cosexual	2470	301	2771	89.1375	701	2823	3524	19.8922
H-07	Chemically induced cosexual	2351	364	2715	86.593	850	4294	5144	16.5241
H-08	Chemically induced cosexual	3218	262	3480	92.4713	248	1397	1645	15.076
H-09	Chemically induced cosexual	3428	185	3613	94.8796	315	2113	2428	12.9736
H-10	Chemically induced cosexual	3065	112	3177	96.4747	379	2664	3043	12.4548
H-11	Chemically induced cosexual	2930	127	3057	95.8456	625	1942	2567	24.3475
H-12	Chemically induced cosexual	3441	289	3730	92.252	405	2056	2461	16.4567
H-13	Chemically induced cosexual	3102	357	3459	89.6791	799	2851	3650	21.8904
H-14	Chemically induced cosexual	2304	221	2525	91.2475	809	2618	3427	23.6066
H-15	Drought induced cosexual	2701	296	2997	90.1235	1425	2348	3773	37.7683
H-16	Drought induced cosexual	2084	228	2312	90.1384	1376	2146	3522	39.0687
H-17	Drought induced cosexual	1408	146	1554	90.6049	1247	2095	3342	37.313
H-18	Drought induced cosexual	4219	537	4756	88.709	2068	3106	5174	39.9691
H-19	Drought induced cosexual	3116	253	3369	92.4904	1470	2269	3739	39.3153
M-01	Unisexual male	2105	158	2263	93.0181	1305	1933	3238	40.3027
M-02	Unisexual male	1151	85	1236	93.123	1307	2166	3473	37.6332
M-03	Unisexual male	1948	132	2080	93.6539	1043	1582	2625	39.7333
M-04	Unisexual male	2629	220	2849	92.278	1811	2812	4623	39.1737
M-05	Unisexual male	1537	78	1615	95.1703	2160	2943	5103	42.328
M-06	Unisexual male	1920	173	2093	91.7344	932	1576	2508	37.1611
M-07	Unisexual male	2357	139	2496	94.4311	1259	1875	3134	40.1723
M-08	Unisexual male	2070	108	2178	95.0413	1135	1729	2864	39.6299
M-09	Unisexual male	2578	319	2897	88.9886	1356	2031	3387	40.0354
M-10	Unisexual male	1823	136	1959	93.0577	794	1553	2347	33.8304
M-11	Unisexual male	2619	104	2723	96.1807	1072	1684	2756	38.8969
M-12	Unisexual male	1508	279	1787	84.3872	1103	1792	2895	38.1002
M-13	Unisexual male	1796	144	1940	92.5773	1470	2184	3654	40.2299
M-14	Unisexual male	2934	109	3043	96.418	1095	1698	2793	39.2052
M-15	Unisexual male	2248	174	2422	92.8158	2127	3251	5378	39.55
M-16	Unisexual male	1820	141	1961	92.8098	1413	2195	3608	39.163
M-17	Unisexual male	2344	251	2595	90.3276	1192	2045	3237	36.8242
M-18	Unisexual male	2786	110	2896	96.2017	985	1501	2486	39.6219
M-19	Unisexual male	1465	103	1568	93.4311	1132	1567	2699	41.9415
M-20	Unisexual male	2649	117	2766	95.7701	1249	2135	3384	36.909

## Sheet: Phenology
Plant ID	Sex	Germination Date	Start Date	End Date	Start	End	Length
H-01	Drought induced cosexual	2021-08-16	2021-09-30	2021-10-15	45	60	15
H-02	Drought induced cosexual	2021-08-16	2021-10-04	2021-10-15	49	60	11
H-03	Chemically induced cosexual	2021-08-16	2021-10-15	2021-10-25	60	70	10
H-04	Chemically induced cosexual	2021-08-16	2021-10-14	2021-10-25	59	70	11
H-05	Chemically induced cosexual	2021-08-16	2021-10-12	2021-10-18	57	63	6
H-06	Chemically induced cosexual	2021-08-16	2021-10-14	2021-10-21	59	66	7
H-07	Chemically induced cosexual	2021-08-16	2021-10-15	2021-10-25	60	70	10
H-08	Chemically induced cosexual	2021-08-16	2021-10-14	2021-10-22	59	67	8
H-09	Chemically induced cosexual	2021-08-16	2021-10-15	2021-10-22	60	67	7
H-10	Chemically induced cosexual	2021-08-16	2021-10-14	2021-10-25	59	70	11
H-11	Chemically induced cosexual	2021-08-16	2021-10-12	2021-10-19	57	64	7
H-12	Chemically induced cosexual	2021-08-16	2021-10-12	2021-10-18	57	63	6
H-13	Chemically induced cosexual	2021-08-16	2021-10-15	2021-10-25	60	70	10
H-14	Chemically induced cosexual	2021-08-16	2021-10-12	2021-10-20	57	65	8
H-15	Drought induced cosexual	2021-08-16	2021-10-05	2021-10-18	50	63	13
H-16	Drought induced cosexual	2021-08-16	2021-09-30	2021-10-15	45	60	15
H-17	Drought induced cosexual	2021-08-16	2021-09-30	2021-10-14	45	59	14
H-18	Drought induced cosexual	2021-08-16	2021-10-07	2021-10-15	52	60	8
H-19	Drought induced cosexual	2021-08-16	2021-10-12	2021-10-20	57	65	8
M-01	Unisexual male	2021-08-16	2021-09-29	2021-10-18	44	63	19
M-02	Unisexual male	2021-08-16	2021-09-24	2021-10-14	39	59	20
M-03	Unisexual male	2021-08-16	2021-09-20	2021-10-13	35	58	23
M-04	Unisexual male	2021-08-16	2021-09-30	2021-10-19	45	64	19
M-05	Unisexual male	2021-08-16	2021-09-30	2021-10-13	45	58	13
M-06	Unisexual male	2021-08-16	2021-09-29	2021-10-19	44	64	20
M-07	Unisexual male	2021-08-16	2021-09-23	2021-10-11	38	56	18
M-08	Unisexual male	2021-08-16	2021-09-24	2021-10-15	39	60	21
M-09	Unisexual male	2021-08-16	2021-09-29	2021-10-15	44	60	16
M-10	Unisexual male	2021-08-16	2021-09-27	2021-10-15	42	60	18
M-11	Unisexual male	2021-08-16	2021-09-28	2021-10-18	43	63	20
M-12	Unisexual male	2021-08-16	2021-10-01	2021-10-21	46	66	20
M-13	Unisexual male	2021-08-16	2021-09-29	2021-10-18	44	63	19
M-14	Unisexual male	2021-08-16	2021-09-29	2021-10-19	44	64	20
M-15	Unisexual male	2021-08-16	2021-10-04	2021-10-18	49	63	14
M-16	Unisexual male	2021-08-16	2021-09-30	2021-10-20	45	65	20
M-17	Unisexual male	2021-08-16	2021-10-01	2021-10-20	46	65	19
M-18	Unisexual male	2021-08-16	2021-10-01	2021-10-20	46	65	19
M-19	Unisexual male	2021-08-16	2021-10-05	2021-10-19	50	64	14
M-20	Unisexual male	2021-08-16	2021-09-29	2021-10-19	44	64	20
